# Supplementary material for: Strain and Strain Recovery of Human Hair from the Nano- to the Macroscale
Source: Life (Basel). 2023 Nov 22;13(12):2246. doi: 10.3390/life13122246 (PMC10744986; doi:10.3390/life13122246)
Supplement: Supplementary file 1 [file life-13-02246-s001.zip]

Archive with 1 entries (1 files):
- life-2665476-supplementary.pdf
